# Supplementary material for: Central peptidergic modulation of peripheral olfactory responses
Source: BMC Biol. 2017 May 5;15:35. doi: 10.1186/s12915-017-0374-6 (PMC5420127; doi:10.1186/s12915-017-0374-6)
Supplement: Supplementary file 7 — Data values for Figs. 3c and 6f. (XLSX 11 kb) [file 12915_2017_374_MOESM7_ESM.xlsx]

## Sheet: Data for Fig 3C
1d w^1118 females (Normalized NPF-stained pixels)	7d w^1118 females (Normalized NPF-stained pixels)	1d w^1118 males (Normalized NPF-stained pixels)	7d w^1118 males (Normalized NPF-stained pixels)
0.01091	0.12972	0.13026	0.32277
0.04502	0.11773	0.37787	0.32755
0.07442	0.06052	0.12837	0.11262
0.00343	0.14903	0.25191	0.27469
0.00564			0.29950

## Sheet: Data for Fig 6F
w^1118 (Normalized antennal Or22a mRNA)	NPFR^c01896 (Normalized antennal Or22a mRNA)
0.03815	0.05014
0.03363	0.03910
0.03746	0.04550
0.03720	0.03936
